# Supplementary material for: New insights into the Saccharomyces cerevisiae fermentation switch: Dynamic transcriptional response to anaerobicity and glucose-excess
Source: BMC Genomics. 2008 Feb 27;9:100. doi: 10.1186/1471-2164-9-100 (PMC2292174; doi:10.1186/1471-2164-9-100)
Supplement: Additional file 1 — Table with all significant changed genes listed per cluster. The Affymetrix ID, systematic name and the standard name were given for each gene. [file 1471-2164-9-100-S1.xls]

## Sheet: Clusters
Cluster A			Cluster B			Cluster C			Cluster D			Cluster 1			Cluster 2			Cluster 3			Cluster 4			Cluster 5			Cluster 6
Affy_ID's in cluster	Systematic gene name	Standard gene name	Affy_ID's in cluster	Systematic gene name	Standard gene name	Affy_ID's in cluster	Systematic gene name	Standard gene name	Affy_ID's in cluster	Systematic gene name	Standard gene name	Affy_ID's in cluster	Systematic gene name	Standard gene name	Affy_ID's in cluster	Systematic gene name	Standard gene name	Affy_ID's in cluster	Systematic gene name	Standard gene name	Affy_ID's in cluster	Systematic gene name	Standard gene name	Affy_ID's in cluster	Systematic gene name	Standard gene name	Affy_ID's in cluster	Systematic gene name	Standard gene name
10059_at	YLR257W	YLR257W	10113_at	YLR221C	RSA3	10002_i_at	YLR333C	YLR333C	10016_at	YLR301W	YLR301W	10030_at	YLR315W	NKP2	10010_at	YLR295C	ATP14	10026_at	YLR311C	YLR311C	10157_at	YLR177W	YLR177W	10038_i_at	YLR280C	YLR280C	10012_at	YLR297W	YLR297W
10085_at	YLR237W	THI7	10114_at	YLR222C	UTP13	10068_i_at	YLR264W	RPS28B	10127_at	YLR192C	HCR1	10126_at	YLR191W	PEX13	10054_at	YLR294C	YLR294C	10027_at	YLR312C	YLR312C	10164_at	YLR183C	TOS4	10123_at	YLR231C	BNA5	10014_at	YLR299W	ECM38
10208_at	YLR134W	PDC5	10131_at	YLR196W	PWP1	10097_at	YLR249W	YEF3	10525_at	YKR053C	YSR3	10181_at	YLR151C	PCD1	10100_at	YLR252W	YLR252W	10043_at	YLR284C	ECI1	10169_at	YLR188W	MDL1	10144_at	YLR206W	ENT2	10019_at	YLR304C	ACO1
10238_at	YLR074C	BUD20	10132_at	YLR197W	SIK1	10159_at	YLR179C	YLR179C	10792_at	YKL220C	FRE2	10186_s_at	YLR156W	YLR156W	10108_at	YLR216C	CPR6	10056_at	YLR254C	NDL1	10222_at	YLR103C	CDC45	10145_at	YLR207W	HRD3	10060_at	YLR258W	GSY2
10282_at	YLR073C	YLR073C	10155_at	YLR175W	CBF5	10166_at	YLR185W	RPL37A	10852_at	YJR150C	DAN1	10205_at	YLR131C	ACE2	10154_at	YLR174W	IDP2	10078_at	YLR273C	PIG1	10341_at	YLL002W	RTT109	10162_at	YLR181C	VTA1	10075_at	YLR270W	DCS1
10305_at	YLR009W	RLP24	10160_at	YLR180W	SAM1	10210_at	YLR136C	TIS11	10853_at	YJR151C	DAN4	10231_at	YLR112W	YLR112W	10226_at	YLR107W	REX3	10125_at	YLR190W	MMR1	10499_at	YKR074W	YKR074W	10183_at	YLR153C	ACS2	10087_at	YLR239C	LIP2
10345_at	YLR003C	YLR003C	10167_at	YLR186W	EMG1	10253_at	YLR089C	YLR089C	10854_at	YJR152W	DAL5	10281_at	YLR072W	YLR072W	10228_at	YLR109W	AHP1	10128_at	YLR193C	UPS1	10566_at	YKR003W	OSH6	10184_at	YLR154C	RNH203	10110_at	YLR218C	YLR218C
10506_at	YKR081C	RPF2	10203_at	YLR129W	DIP2	10267_at	YLR058C	SHM2	10891_at	YJR143C	PMT4	10284_at	YLR032W	RAD5	10262_at	YLR053C	YLR053C	10142_at	YLR204W	QRI5	10713_at	YKL116C	PRR1	10219_at	YLR100W	ERG27	10111_at	YLR219W	MSC3
10541_at	YKR024C	DBP7	10225_at	YLR106C	MDN1	10270_at	YLR061W	RPL22A	10950_at	YJR066W	TOR1	10447_s_at	YKL198C	PTK1	10273_at	YLR064W	YLR064W	10143_at	YLR205C	HMX1	10754_at	YKL165C	MCD4	10241_at	YLR077W	YLR077W	10136_at	YLR201C	COQ9
10656_at	YKL082C	RRP14	10256_at	YLR092W	SUL2	10296_at	YLR044C	PDC1	10992_at	YJR015W	YJR015W	10500_at	YKR075C	YKR075C	10290_at	YLR038C	COX12	10148_at	YLR168C	YLR168C	10789_f_at	YKL224C	YKL224C	10243_at	YLR079W	SIC1	10141_at	YLR203C	MSS51
10662_at	YKL078W	DHR2	10277_at	YLR068W	FYV7	10325_at	YLR029C	RPL15A	11077_at	YJL035C	TAD2	10523_at	YKR051W	YKR051W	10349_at	YLR007W	NSE1	10179_at	YLR149C	YLR149C	10909_at	YJR116W	YJR116W	10249_at	YLR085C	ARP6	10158_at	YLR178C	TFS1
10674_at	YKL110C	KTI12	10352_at	YLL034C	RIX7	10385_i_at	YLL045C	RPL8A /// RPL8B	11084_at	YJL073W	JEM1	10524_at	YKR052C	MRS4	10360_at	YLL026W	HSP104	10182_at	YLR152C	YLR152C	11004_at	YJR030C	YJR030C	10304_at	YLR050C	YLR050C	10193_at	YLR120C	YPS1
10730_at	YKL143W	LTV1	10471_at	YKR092C	SRP40	10473_i_at	YKR094C	RPL40B /// RPL40A	11101_at	YJL056C	ZAP1	10526_at	YKR054C	DYN1	10366_i_at	YLL020C	YLL020C	10188_at	YLR163C	MAS1	11023_at	YJR001W	AVT1	10323_at	YLR027C	AAT2	10206_at	YLR132C	YLR132C
10936_at	YJR097W	JJJ3	10494_at	YKR069W	MET1	10505_at	YKR080W	MTD1	11122_at	YJL080C	SCP160	10530_at	YKR058W	GLG1	10369_at	YLL019C	KNS1	10189_at	YLR164W	YLR164W	11105_at	YJL097W	PHS1	10324_at	YLR028C	ADE16	10207_at	YLR133W	CKI1
11034_at	YJL033W	HCA4	10504_at	YKR079C	TRZ1	10514_at	YKR042W	UTH1	11344_at	YAL023C	PMT2	10534_at	YKR017C	YKR017C	10375_at	YLL055W	YLL055W	10227_at	YLR108C	YLR108C	11111_at	YJL091C	GWT1	10328_at	YLL015W	BPT1	10234_at	YLR115W	CFT2
11342_at	YAL025C	MAK16	10511_at	YKR039W	GAP1	10529_i_at	YKR057W	RPS21A	11364_at	YAL044C	GCV3	10602_at	YKL050C	YKL050C	10377_at	YLL053C	YLL053C	10244_at	YLR080W	EMP46	11123_at	YJL079C	PRY1	10337_at	YLL006W	MMM1	10257_at	YLR093C	NYV1
11389_at	YAL059W	ECM1	10583_at	YKL024C	URA6	10556_i_at	YKL006W	RPL14B /// RPL14A	11372_at	YAL037W	YAL037W	10695_at	YKL133C	YKL133C	10390_at	YLL041C	SDH2	10258_at	YLR094C	GIS3	11225_at	YJL201W	ECM25	10364_at	YLL022C	HIF1	10295_at	YLR043C	TRX1
4062_at	YIR026C	YVH1	10586_at	YKL021C	MAK11	10560_at	YKL004W	AUR1	3625_at	YNR075W	COS10	10704_at	YKL124W	SSH4	10392_at	YLL039C	UBI4	10279_at	YLR070C	XYL2	11230_at	YJL196C	ELO1	10470_at	YKR091W	SRL3	10307_at	YLR011W	LOT6
4093_at	YIR012W	SQT1	10593_at	YKL014C	URB1	10563_at	YKL001C	MET14	4063_at	YIR027C	DAL1	10751_at	YKL168C	KKQ8	10415_at	YLL061W	MMP1	10342_at	YLL001W	DNM1	11249_f_at	YJL223C	PAU1	10475_at	YKR095W	MLP1	10320_at	YLR024C	UBR2
4170_at	YIL096C	YIL096C	10598_at	YKL009W	MRT4	10599_at	YKL008C	LAC1	4128_at	YIL043C	CBR1	10768_at	YKL194C	MST1	10466_at	YKR087C	OMA1	10363_at	YLL023C	YLL023C	11262_s_at	YAR071W	PHO11 /// PHO12	10502_at	YKR077W	YKR077W	10334_at	YLL009C	COX17
4175_at	YIL091C	YIL091C	10747_at	YKL172W	EBP2	10658_at	YKL081W	TEF4	4371_at	YHR166C	CDC23	10862_s_at	YJR160C	MPH2 /// MPH3	10478_at	YKR097W	PCK1	10414_at	YLL062C	MHT1	11326_at	YAR003W	SWD1	10527_at	YKR055W	RHO4	10391_at	YLL040C	VPS13
4193_at	YIL118W	RHO3	10902_at	YJR109C	CPA2	10700_at	YKL128C	PMU1	4428_at	YHR092C	HXT4	10908_at	YJR115W	YJR115W	10501_at	YKR076W	ECM4	10476_at	YKR096W	YKR096W	11328_at	YAR008W	SEN34	10569_at	YKR006C	MRPL13	10490_at	YKR065C	PAM17
4194_at	YIL117C	PRM5	10947_at	YJR063W	RPA12	10717_at	YKL156W	RPS27A	4435_at	YHR098C	SFB3	10944_at	YJR060W	CBF1	10518_at	YKR046C	PET10	10492_at	YKR067W	GPT2	3403_f_at	YDR542W	PAU4	10574_at	YKR011C	YKR011C	10535_at	YKR018C	YKR018C
4207_at	YIL103W	DPH1	10970_at	YJR041C	URB2	10738_i_at	YKL180W	RPL17A	4471_at	YHR042W	NCP1	10968_at	YJR039W	YJR039W	10521_at	YKR049C	FMP46	10533_at	YKR016W	YKR016W	3792_s_at	YLL066C	YRF1-1 /// YRF1-2 /// YRF1-3 /// YRF1-4 /// YRF1-5 /// YRF1-6 /// YRF1-7	10577_at	YKR014C	YPT52	10591_at	YKL016C	ATP7
4229_at	YIL127C	YIL127C	11032_at	YJR010W	MET3	10794_at	YKL218C	SRY1	4566_at	YHL042W	YHL042W	11044_at	YJL023C	PET130	10568_at	YKR005C	YKR005C	10552_at	YKR035W-A	DID2	3940_at	YBR201W	DER1	10607_at	YKL045W	PRI2	10600_at	YKL007W	CAP1
4310_at	YHR196W	UTP9	11088_at	YJL069C	UTP18	10803_at	YKL209C	STE6	4580_at	YHL028W	WSC4	11059_at	YJL053W	PEP8	10572_at	YKR009C	FOX2	10565_at	YKR002W	PAP1	4076_f_at	YIR041W	YIR041W	10613_at	YKL039W	PTM1	10629_at	YKL067W	YNK1
4374_at	YHR169W	DBP8	11127_at	YJL122W	ALB1	10885_at	YJR137C	ECM17	4876_at	YGR131W	YGR131W	11087_at	YJL070C	YJL070C	10581_at	YKL026C	GPX1	10567_at	YKR004C	ECM9	4088_at	YIR007W	YIR007W	10617_at	YKL035W	UGP1	10654_at	YKL085W	MDH1
4420_at	YHR126C	YHR126C	11226_at	YJL200C	ACO2	10893_s_at	YJR145C	RPS4B /// RPS4A	4896_at	YGR106C	YGR106C	11098_at	YJL059W	YHC3	10635_at	YKL061W	YKL061W	10614_at	YKL038W	RGT1	4166_at	YIL051C	MMF1	10618_at	YKL034W	TUL1	10681_at	YKL103C	LAP4
4446_at	YHR065C	RRP3	4070_at	YIR034C	LYS1	10895_at	YJR147W	HMS2	4899_at	YGR109C	CLB6	11103_at	YJL099W	CHS6	10646_at	YKL093W	MBR1	10643_at	YKL053C-A	MDM35	4216_at	YIL140W	AXL2	10631_at	YKL065C	YET1	10684_at	YKL100C	YKL100C
4447_at	YHR066W	SSF1	4098_at	YIR017C	MET28	10916_at	YJR123W	RPS5	4990_at	YGR017W	YGR017W	11117_at	YJL085W	EXO70	10689_at	YKL096W	CWP1	10648_at	YKL091C	YKL091C	4280_f_at	YIL176C	PAU1	10634_at	YKL062W	MSN4	10691_at	YKL094W	YJU3
4452_at	YHR071W	PCL5	4105_at	YIL020C	HIS6	10954_at	YJR070C	LIA1	4993_at	YGR020C	VMA7	11135_at	YJL112W	MDV1	10723_at	YKL150W	MCR1	10652_at	YKL087C	CYT2	4716_at	YGR286C	BIO2	10671_at	YKL113C	RAD27	10708_at	YKL121W	YKL121W
4467_at	YHR085W	IPI1	4106_at	YIL019W	FAF1	10976_at	YJR047C	ANB1	5068_at	YGL039W	YGL039W	11146_at	YJL101C	GSH1	10725_at	YKL148C	SDH1	10675_at	YKL109W	HAP4	4758_at	YGR238C	KEL2	10694_at	YKL134C		10712_at	YKL117W	SBA1
4478_at	YHR049W	FSH1	4124_at	YIL047C	SYG1	11114_at	YJL088W	ARG3	5178_at	YGL157W	YGL157W	11163_at	YJL132W	YJL132W	10735_at	YKL138C	MRPL31	10677_at	YKL107W	YKL107W	4787_at	YGR221C	TOS2	10699_at	YKL129C	MYO3	10716_at	YKL157W	APE2
4568_at	YHL040C	ARN1	4206_at	YIL104C	SHQ1	11158_i_at	YJL136C	RPS21B	5216_at	YGL209W	MIG2	11189_at	YJL149W	YJL149W	10736_at	YKL137W	YKL137W	10686_at	YKL098W	YKL098W	4964_at	YGR038W	ORM1	10701_at	YKL127W	PGM1	10722_at	YKL151C	YKL151C
4572_at	YHL036W	MUP3	4237_at	YIL165C	YIL165C	11181_at	YJL157C	FAR1	5243_at	YGL226C-A	OST5	11256_at	YJL216C	YJL216C	10776_at	YKL187C	YKL187C	10724_at	YKL149C	DBR1	5035_at	YGL027C	CWH41	10727_at	YKL146W	AVT3	10728_at	YKL145W	RPT1
4710_at	YGR280C	PXR1	4238_at	YIL164C	NIT1	11203_i_at	YJL177W	RPL17B	5260_at	YGL253W	HXK2	11298_at	YAR042W	SWH1	10795_at	YKL217W	JEN1	10748_at	YKL171W	YKL171W	5040_at	YGL022W	STT3	10755_at	YKL164C	PIR1	10731_at	YKL142W	MRP8
4748_at	YGR272C	YGR272C	4258_at	YIL143C	SSL2	11212_at	YJL171C	YJL171C	5435_at	YFL045C	SEC53	11334_at	YAL032C	PRP45	10878_at	YJR130C	STR2	10749_at	YKL170W	MRPL38	5171_at	YGL164C	YRB30	10765_at	YKL197C	PEX1	10732_at	YKL141W	SDH3
4801_at	YGR191W	HIP1	4311_at	YHR197W	RIX1	11235_at	YJL191W	RPS14B	5502_at	YER145c-a	YER145c-a	11339_at	YAL028W	FRT2	10935_at	YJR096W	YJR096W	10752_at	YKL167C	MRP49	5251_f_at	YGL261C	PAU4	10778_at	YKL185W	ASH1	10767_at	YKL195W	MIA40
4845_at	YGR145W	ENP2	4339_at	YHR179W	OYE2	11236_at	YJL190C	RPS22A	5711_at	YER011W	TIR1	11358_at	YAL051W	OAF1	10957_at	YJR073C	OPI3	10756_at	YKL163W	PIR3	5324_at	YFR027W	ECO1	10797_at	YKL215C	YKL215C	10770_at	YKL192C	ACP1
4856_at	YGR155W	CYS4	4392_at	YHR143W	DSE2	11237_at	YJL189W	RPL39	5739_at	YEL007W	YEL007W	11369_at	YAL040C	CLN3	10961_at	YJR077C	MIR1	10775_at	YKL188C	PXA2	5643_at	YER070W	RNR1	10799_at	YKL213C	DOA1	10781_at	YKL182W	FAS1
4860_at	YGR159C	NSR1	4398_at	YHR148W	IMP3	11260_at	YJL212C	OPT1	5788_at	YEL047C	YEL047C	3733_s_at	YLR464W	YRF1-1 /// YRF1-2 /// YRF1-3 /// YRF1-4 /// YRF1-5 /// YRF1-6 /// YRF1-7	10977_at	YJR048W	CYC1	10896_at	YJR148W	BAT2	5714_at	YER014W	HEM14	10861_s_at	YJR159W	SOR2 /// SOR1	10802_at	YKL210W	UBA1
4868_at	YGR123C	PPT1	4422_at	YHR128W	FUR1	11330_at	YAR015W	ADE1	5923_at	YDL085c-a	YDL085c-a	4061_at	YIR025W	MND2	11030_at	YJR008W	YJR008W	10915_at	YJR122W	CAF17	5719_at	YER019W	ISC1	10881_at	YJR133W	XPT1	10858_s_at	YJR156C	THI13 /// THI5 /// THI11 /// THI12
4898_at	YGR108W	CLB1	4425_at	YHR089C	GAR1	11333_at	YAL033W	POP5	5942_at	YDR518W	EUG1	4121_at	YIL006W	YIA6	11041_at	YJL026W	RNR2	10934_at	YJR095W	SFC1	5786_f_at	YEL049W	PAU2	10900_at	YJR107W	YJR107W	10892_at	YJR144W	MGM101
4931_at	YGR095C	RRP46	4436_at	YHR099W	TRA1	4059_at	YIR023W	DAL81	5952_at	YDR528W	HLR1	4234_at	YIL122W	POG1	11065_at	YJL048C	UBX6	10938_at	YJR099W	YUH1	6062_at	YDR411C	DFM1	10910_at	YJR117W	STE24	10897_at	YJR104C	SOD1
4933_at	YGR097W	ASK10	4463_at	YHR081W	LRP1	4066_at	YIR030C	DCG1	6131_at	YDR345C	HXT3	4243_at	YIL158W	YIL158W	11068_at	YJL045W	YJL045W	10939_at	YJR100C	YJR100C	6204_at	YDR284C	DPP1	10918_at	YJR125C	ENT3	10914_at	YJR121W	ATP2
4936_at	YGR055W	MUP1	4466_at	YHR084W	STE12	4067_at	YIR031C	DAL7	6226_at	YDR261C	EXG2	4336_at	YHR176W	FMO1	11118_at	YJL084C	YJL084C	10942_at	YJR103W	URA8	6377_at	YDR097C	MSH6	10919_at	YJR126C	VPS70	10924_at	YJR085C	YJR085C
4946_at	YGR065C	VHT1	4475_at	YHR046C	INM1	4109_at	YIL015W	BAR1	6229_at	YDR264C	AKR1	4443_at	YHR105W	YPT35	11139_at	YJL108C	PRM10	10945_at	YJR061W	YJR061W	6489_at	YDL018C	ERP3	10922_at	YJR083C	ACF4	10958_at	YJR074W	MOG1
5033_at	YGL029W	CGR1	4482_at	YHR052W	CIC1	4164_at	YIL053W	RHR2	6297_at	YDR195W	REF2	4497_at	YHR023W	MYO1	11149_at	YJL144W	YJL144W	10964_at	YJR080C	YJR080C	6497_at	YDL010W	YDL010W	10930_at	YJR091C	JSN1	10973_at	YJR044C	VPS55
5122_at	YGL120C	PRP43	4492_at	YHR064C	SSZ1	4165_i_at	YIL052C	RPL34B /// RPL34A	6372_at	YDR093W	DNF2	4519_at	YHR002W	LEU5	11185_at	YJL153C	INO1	10965_at	YJR036C	HUL4	6656_at	YDL164C	CDC9	10932_at	YJR094C	IME1	10974_at	YJR045C	SSC1
5164_at	YGL171W	ROK1	4551_at	YHL011C	PRS3	4172_at	YIL094C	LYS12	6413_at	YDR044W	HEM13	4846_at	YGR146C	YGR146C	11255_at	YJL217W	YJL217W	10978_at	YJR049C	UTR1	6725_at	YDL227C	HO	10941_at	YJR102C	VPS25	10996_at	YJR019C	TES1
5166_at	YGL169W	SUA5	4713_at	YGR283C	YGR283C	4186_at	YIL078W	THS1	6546_at	YDL052C	SLC1	4857_at	YGR156W	PTI1	11315_i_at	YAL005C	SSA2 /// SSA1	11009_at	YJR035W	RAD26	6726_at	YDL226C	GCS1	10943_at	YJR059W	PTK2	11008_at	YJR034W	PET191
5173_at	YGL162W	SUT1	4797_at	YGR187C	HGH1	4190_at	YIL074C	SER33	6593_at	YDL093W	PMT5	4987_at	YGR014W	MSB2	11356_at	YAL054C	ACS1	11033_at	YJR010C-A	SPC1	6798_f_at	YCR104W	PAU3	10949_at	YJR065C	ARP3	11020_i_at	YJL001W	PRE3
5196_at	YGL184C	STR3	4805_at	YGR195W	SKI6	4223_at	YIL133C	RPL16A	6661_at	YDL159W	STE7	5126_at	YGL116W	CDC20	11359_at	YAL049C	YAL049C	11047_at	YJL020C	BBC1	6811_at	YCR069W	CPR4	10998_at	YJR021C	REC107	11046_at	YJL021C	BBC1
5566_at	YER126C	NSA2	4863_at	YGR162W	TIF4631	4253_i_at	YIL148W	RPL40B /// RPL40A	6662_at	YDL158C	YDL158C	5147_at	YGL142C	GPI10	11386_at	YAL062W	GDH3	11076_at	YJL036W	SNX4	6933_at	YCL043C	PDI1	11007_at	YJR033C	RAV1	11089_at	YJL068C	YJL068C
5578_at	YER137C	YER137C	4873_at	YGR128C	UTP8	4321_at	YHR208W	BAT1	6712_at	YDL241W	YDL241W	5199_at	YGL181W	GTS1	3939_at	YBR006W	UGA2	11094_at	YJL063C	MRPL8	7074_f_at	YBR301W	DAN3	11016_at	YJL005W	CYR1	11091_at	YJL066C	MPM1
5691_at	YER036C	ARB1	4893_at	YGR103W	NOP7	4322_at	YHR210C	YHR210C	6797_at	YCR102C	YCR102C	5269_at	YGL244W	RTF1	3950_at	YNL180C	RHO5	11102_at	YJL100W	LSB6	7160_at	YBR205W	KTR3	11051_at	YJL017W	YJL017W	11151_at	YJL142C	YJL142C
5701_at	YER002W	NOP16	4929_at	YGR093W	YGR093W	4323_f_at	YHR216W	IMD2	6837_at	YCR048W	ARE1	5425_at	YFL055W	AGP3	4071_at	YIR035C	YIR035C	11113_at	YJL089W	SIP4	7205_at	YBR159W	YBR159W	11057_at	YJL055W	YJL055W	11171_at	YJL167W	ERG20
5705_at	YER006W	NUG1	5003_at	YGL014W	PUF4	4334_i_at	YHR174W	ENO2	6869_at	YCR034W	FEN1	5603_at	YER119C	AVT6	4073_at	YIR037W	HYR1	11144_at	YJL103C	YJL103C	7266_at	YBR088C	POL30	11083_at	YJL074C	SMC3	11174_at	YJL164C	TPK1
5951_at	YDR527W	RBA50	5009_at	YGL008C	PMA1	4367_at	YHR162W	YHR162W	7108_at	YBR243C	ALG7	5629_at	YER098W	UBP9	4074_at	YIR038C	GTT1	11145_at	YJL102W	MEF2	7400_at	YBL052C	SAS3	11106_at	YJL096W	MRPL49	11211_at	YJL172W	CPS1
6049_at	YDR398W	UTP5	5036_at	YGL026C	TRP5	4382_at	YHR133C	NSG1	7301_at	YBR078W	ECM33	5717_at	YER017C	AFG3	4160_at	YIL057C	YIL057C	11153_at	YJL141C	YAK1	7456_at	YBL085W	BOI1	11120_at	YJL082W	IML2	11293_at	YAR031W	PRM9
6125_at	YDR339C	FCF1	5073_at	YGL078C	DBP3	4394_at	YHR144C	DCD1	7488_at	YBL098W	BNA4	5913_at	YDR534C	FIT1	4220_at	YIL136W	OM45	11157_at	YJL137C	GLG2	7652_at	YPR120C	CLB5	11126_at	YJL123C	YJL123C	11313_at	YAL008W	FUN14
6173_at	YDR299W	BFR2	5082_at	YGL070C	RPB9	4430_at	YHR094C	HXT1	7546_at	YPR194C	OPT2	5915_at	YDR536W	STL1	4241_at	YIL160C	POT1	11164_at	YJL131C	YJL131C	7993_at	YPL256C	CLN2	11147_at	YJL146W	IDS2	11336_at	YAL030W	SNC1
6411_at	YDR087C	RRP1	5098_at	YGL099W	LSG1	4449_at	YHR068W	DYS1	7646_at	YPR114W	YPR114W	6022_at	YDR462W	MRPL28	4246_at	YIL155C	GUT2	11175_at	YJL163C	YJL163C	8028_at	YPL267W	ACM1	11183_at	YJL155C	FBP26	3851_s_at	YJR161C	COS7 /// COS5
6436_at	YDR021W	FAL1	5131_at	YGL111W	NSA1	4477_at	YHR048W	YHR048W	7802_at	YPL041C	YPL041C	6036_at	YDR430C	CYM1	4387_at	YHR138C	YHR138C	11194_at	YJL186W	MNN5	8176_at	YOR377W	ATF1	11184_at	YJL154C	VPS35	3936_at	SUC4	SUC2
6447_at	YDR033W	MRH1	5223_at	YGL202W	ARO8	4493_at	YHR020W	YHR020W	8174_at	YOR375C	GDH1	6056_at	YDR405W	MRP20	4400_at	YHR150W	PEX28	11195_at	YJL185C	YJL185C	8211_at	YOR321W	PMT3	11187_at	YJL151C	SNA3	4043_s_at	YIL162W	SUC2
6450_at	YDR035W	ARO3	5267_at	YGL246C	RAI1	4494_at	YHR021C	RPS27B	8210_at	YOR320C	GNT1	6100_at	YDR359C	VID21	4432_at	YHR096C	HXT5	11200_at	YJL180C	ATP12	8436_at	YOR099W	KTR1	11251_s_at	YJL221C	FSP2	4072_at	YIR036C	YIR036C
6609_at	YDL122W	UBP1	5387_at	YFL001W	DEG1	4510_at	YHR036W	BRL1	8297_at	YOR231W	MKK1	6188_at	YDR268W	MSW1	4481_at	YHR051W	COX6	11220_at	YJL206C	YJL206C	8455_at	YOR118W	YOR118W	11327_at	YAR007C	RFA1	4082_at	YIR001C	SGN1
6622_at	YDL153C	SAS10	5430_at	YFL050C	ALR2	4515_i_at	YHL001W	RPL14A /// RPL14B	8303_at	YOR237W	HES1	6190_at	YDR270W	CCC2	4526_at	YHR008C	SOD2	11362_at	YAL046C	YAL046C	8470_at	YOR088W	YVC1	11350_at	YAL017W	PSK1	4084_at	YIR003W	YIR003W
6625_at	YDL150W	RPC53	5503_at	YER148w-a	YER148w-a	4528_i_at	YHR010W	RPL27A	8526_at	YOR009W	TIR4	6197_at	YDR277C	MTH1	4546_at	YHL016C	DUR3	11377_at	YAL034C	FUN19	8666_at	YOL123W	HRP1	11351_at	YAL016W	TPD3	4101_at	YIL024C	YIL024C
6627_at	YDL148C	NOP14	5595_at	YER110C	KAP123	4547_at	YHL015W	RPS20	8527_at	YOR010C	TIR2	6212_at	YDR247W	VHS1	4576_at	YHL032C	GUT1	11387_at	YAL061W	YAL061W	8688_at	YOL146W	PSF3	11388_at	YAL060W	BDH1	4115_at	YIL010W	DOT5
6693_at	YDL215C	GDH2	5614_at	YER086W	ILV1	4736_at	YGR260W	TNA1	8528_at	YOR011W	AUS1	6319_at	YDR173C	ARG82	4719_at	YGR289C	MAL11	4068_at	YIR032C	DAL3	8720_f_at	YOL161C	PAU6	3234_at	YGR295C	COS6	4130_at	YIL041W	GVP36
6695_at	YDL213C	NOP6	5661_at	YER049W	TPA1	4740_at	YGR264C	MES1	8560_at	YOL002C	IZH2	6337_at	YDR146C	SWI5	4732_at	YGR256W	GND2	4075_at	YIR039C	YPS6	8900_at	YNL041C	COG6	3327_f_at	YFL062W	COS4 /// COS6 /// COS1	4155_at	YIL062C	ARC15
6848_at	YCR016W	YCR016W	5761_at	YEL029C	BUD16	4760_at	YGR240C	PFK1	8576_at	YOL031C	SIL1	6397_at	YDR073W	SNF11	4754_at	YGR234W	YHB1	4097_at	YIR016W	YIR016W	9031_at	YNL183C	NPR1	3648_f_at	YNL336W	COS4 /// COS6 /// COS1	4179_at	YIL087C	YIL087C
6918_at	YCL059C	KRR1	5764_at	YEL026W	SNU13	4779_f_at	YGR214W	RPS0A	8786_f_at	YNR076W	PAU1 /// PAU6	6660_at	YDL160C	DHH1	4759_at	YGR239C	PEX21	4120_at	YIL007C	NAS2	9121_at	YNL273W	TOF1	4137_at	YIL034C	CAP2	4213_at	YIL098C	FMC1
7041_s_at	YBR267W	REI1	5780_at	YEL055C	POL5	4814_at	YGR204W	ADE3	8815_at	YNR056C	BIO5	6669_at	YDL194W	SNF3	4763_at	YGR243W	YGR243W	4129_at	YIL042C	PKP1	9159_at	YNL280C	ERG24	4145_at	YIL026C	IRR1	4231_at	YIL125W	KGD1
7069_at	YBR296C	PHO89	5965_at	YDR496C	PUF6	4818_at	YGR208W	SER2	8818_at	YNR059W	MNT4	6761_at	YCR068W-A	ATG15	4764_at	YGR244C	LSC2	4138_at	YIL033C	BCY1	9174_at	YNL310C	ZIM17	4150_at	YIL068C	SEC6	4232_at	YIL124W	AYR1
7089_at	YBR271W	YBR271W	6009_at	YDR449C	UTP6	4840_at	YGR185C	TYS1	9148_at	YNL291C	MID1	6819_at	YCR079W	PTC6	4768_at	YGR248W	SOL4	4149_at	YIL070C	MAM33	9290_f_at	YMR325W	PAU3	4314_at	YHR200W	RPN10	4312_at	YHR198C	YHR198C
7107_at	YBR242W	YBR242W	6064_at	YDR412W	YDR412W	4909_f_at	YGR118W	RPS23A	9293_at	YML058w-a	HUG1	6856_at	YCR023C	YCR023C	4770_at	YGR250C	YGR250C	4152_at	YIL065C	FIS1	9352_at	YMR258C	YMR258C	4326_at	YHL030w-a	YHL030w-a	4368_at	YHR163W	SOL3
7122_at	YBR257W	POP4	6092_at	YDR395W	SXM1	4926_at	YGR090W	UTP22	9334_at	YMR285C	NGL2	6884_at	YCR006C	YCR006C	4796_at	YGR230W	BNS1	4187_at	YIL077C	YIL077C	9499_at	YMR144W	YMR144W	4335_at	YHR175W	CTR2	4406_at	YHR113W	YHR113W
7200_at	YBR154C	RPB5	6127_at	YDR341C	YDR341C	4930_at	YGR094W	VAS1	9386_at	YMR246W	FAA4	6893_at	YCL039W	GID7	4811_at	YGR201C	YGR201C	4189_at	YIL075C	RPN2	9516_at	YMR119W	ASI1	4348_at	YHR188C	GPI16	4442_at	YHR104W	GRE3
7233_at	YBR142W	MAK5	6142_i_at	YDR312W	SSF2	4942_at	YGR061C	ADE6	9504_at	YMR149W	SWP1	6957_s_at	YCL068C	BUD5	4829_at	YGR174C	CBP4	4198_at	YIL113W	SDP1	9564_at	YMR078C	CTF18	4350_at	YHR190W	ERG9	4444_at	YHR106W	TRR2
7284_at	YBR061C	TRM7	6186_at	YDR309C	GIC2	5000_i_at	YGR027C	RPS25A	9530_at	YMR088C	VBA1	7096_at	YBR278W	DPB3	4837_at	YGR182C	YGR182C	4204_at	YIL107C	PFK26	9584_at	YMR054W	STV1	4354_at	YHR194W	MDM31	4476_at	YHR047C	AAP1
7398_at	YBL054W	YBL054W	6218_at	YDR253C	MET32	5031_at	YGL031C	RPL24A	9537_at	YMR095C	SNO1	7168_at	YBR212W	NGR1	4838_at	YGR183C	QCR9	4205_at	YIL105C	SLM1	9599_at	YMR022W	QRI8	4366_at	YHR161C	YAP1801	4517_at	YHR001W	OSH7
7567_at	YPR169W	JIP5	6222_at	YDR257C	SET7	5032_at	YGL030W	RPL30	9538_at	YMR096W	SNZ1	7248_at	YBR112C	CYC8	4842_at	YGR142W	BTN2	4211_at	YIL099W	SGA1	9653_at	YML012W	ERV25	4403_at	YHR110W	ERP5	4574_at	YHL034C	SBP1
7586_at	YPR143W	RRP15	6307_at	YDR161W	YDR161W	5094_at	YGL103W	RPL28	9569_at	YMR083W	ADH3	7261_at	YBR083W	TEC1	4858_at	YGR157W	CHO2	4244_at	YIL157C	YIL157C	9742_at	YML101C	CUE4	4421_at	YHR127W	YHR127W	4731_at	YGR255C	COQ6
7786_at	YPL012W	RRP12	6343_at	YDR152W	GIR2	5117_at	YGL125W	MET13	9695_at	YML059C	NTE1	7328_at	YBR015C	MNN2	4900_at	YGR110W	YGR110W	4249_at	YIL152W	YIL152W	9854_at	YLR450W	HMG2	4456_at	YHR075C	PPE1	4744_at	YGR268C	HUA1
7831_at	YPL058C	PDR12	6355_at	YDR120C	TRM1	5119_at	YGL123W	RPS2	9864_at	YLR460C	YLR460C	7409_at	YBL043W	ECM13	4902_at	YGR112W	SHY1	4255_at	YIL146C	ECM37	9865_f_at	YLR461W	PAU4	4480_at	YHR050W	SMF2	4751_at	YGR231C	PHB2
7842_at	YPL093W	NOG1	6370_at	YDR091C	RLI1	5142_i_at	YGL147C	RPL9A /// RPL9B				7415_at	YBL037W	APL3	4969_at	YGR043C	YGR043C	4287_s_at	YHR209W	YHR209W	9918_at	YLR383W	SMC6	4726_at	YGL006w-a	YGL006w-a	4774_at	YGR209C	TRX2
7978_at	YPL226W	NEW1	6381_at	YDR101C	ARX1	5190_i_at	YGL189C	RPS26A				7615_at	YPR129W	SCD6	5025_at	YGL037C	PNC1	4338_at	YHR178W	STB5	9921_at	YLR386W	VAC14	4788_at	YGR222W	PET54	4803_at	YGR193C	PDX1
7999_at	YPL250C	ICY2	6407_at	YDR083W	RRP8	5194_at	YGL186C	TPN1				7706_at	YPR042C	PUF2	5096_at	YGL101W	YGL101W	4355_at	YHR195W	NVJ1	9959_at	YLR378C	SEC61	4789_at	YGR223C	HSV2	4804_at	YGR194C	XKS1
8011_at	YPL239W	YAR1	6414_at	YDR045C	RPC11	5234_at	YGL234W	ADE5,7				7750_at	YPL003W	ULA1	5121_at	YGL121C	GPG1	4376_at	YHR171W	ATG7				4958_at	YGR031W	YGR031W	4826_at	YGR171C	MSM1
8188_at	YOR344C	TYE7	6429_at	YDR060W	MAK21	5245_at	YGL225W	VRG4				7869_at	YPL111W	CAR1	5125_at	YGL117W	YGL117W	4386_at	YHR137W	ARO9				4963_at	YGR037C	ACB1	4835_at	YGR180C	RNR4
8204_at	YOR360C	PDE2	6452_at	YDR037W	KRS1	5257_at	YGL256W	ADH4				7974_at	YPL230W	YPL230W	5160_at	YGL128C	CWC23	4409_at	YHR116W	COX23				4988_at	YGR015C	YGR015C	4875_at	YGR130C	YGR130C
8237_at	YOR303W	CPA1	6463_at	YDR002W	YRB1	5258_at	YGL255W	ZRT1				8187_at	YOR343C	YOR343C	5186_at	YGL193C	YGL193C	4423_at	YHR087W	YHR087W				5015_at	YGL002W	ERP6	4877_at	YGR132C	PHB1
8271_at	YOR294W	RRS1	6493_at	YDL014W	NOP1	5310_at	YFR055W	YFR055W				8388_at	YOR186W	YOR186W	5188_at	YGL191W	COX13	4433_at	YHR097C	YHR097C				5024_at	YGL038C	OCH1	4887_at	YGR141W	VPS62
8293_at	YOR272W	YTM1	6521_at	YDL031W	DBP10	5327_at	YFR030W	MET10				8468_at	YOR087W	YVC1	5193_at	YGL187C	COX4	4462_at	YHR080C	YHR080C				5052_at	YGL055W	OLE1	4913_at	YGR077C	PEX8
8348_i_at	YOR192C	YOR192C	6535_at	YDL063C	YDL063C	5328_at	YFR031C	SMC2				8475_at	YOR093C	YOR093C	5206_at	YGL219C	MDM34	4468_at	YHR086W	NAM8				5071_at	YGL080W	YGL080W	4916_at	YGR080W	TWF1
8841_at	YNR038W	DBP6	6538_at	YDL060W	TSR1	5330_at	YFR032C	YFR032C				8536_at	YOR018W	ROD1	5232_at	YGL236C	MTO1	4484_s_at	YHR054C	RSC30				5162_at	YGL173C	KEM1	4922_at	YGR086C	PIL1
8847_at	YNL002C	RLP7	6547_at	YDL051W	LHP1	5404_at	YFL026W	STE2				8638_at	YOL105C	WSC3	5265_at	YGL248W	PDE1	4485_at	YHR057C	CPR2				5174_at	YGL161C	YIP5	4956_at	YGR028W	MSP1
8926_at	YNL062C	GCD10	6574_at	YDL112W	TRM3	5524_at	YER176W	ECM32				8672_at	YOL116W	MSN1	5303_at	YFR049W	YMR31	4511_at	YHR037W	PUT2				5218_at	YGL207W	SPT16	4970_at	YGR044C	RME1
8964_at	YNL112W	DBP2	6654_at	YDL166C	FAP7	5540_at	YER091C-A	YER091C-A				9044_at	YNL169C	PSD1	5307_at	YFR053C	HXK1	4530_at	YHR011W	DIA4				5228_at	YGL197W	MDS3	4974_at	YGR048W	UFD1
8998_at	YNL124W	NAF1	6700_at	YDL208W	NHP2	5561_at	YER168C	CCA1				9098_at	YNL251C	NRD1	5332_at	YFR033C	QCR6	4535_at	YHR016C	YSC84				5235_at	YGL233W	SEC15	4975_at	YGR049W	SCM4
9049_at	YNL164C	IBD2	6782_at	YCR087C-A	YCR087C-A	5571_at	YER131W	RPS26B				9107_at	YNL242W	ATG2	5370_at	YFL016C	MDJ1	4542_at	YHL020C	OPI1				5241_at	YGL228W	SHE10	4980_at	YGR008C	STF2
9068_at	YNL191W	YNL191W	6784_at	YCR089W	FIG2	5586_at	YER146W	LSM5				9161_at	YNL278W	CAF120	5372_at	YFL014W	HSP12	4558_at	YHL004W	MRP4				5306_at	YFR052W	RPN12	4992_at	YGR019W	UGA1
9075_at	YNL227C	JJJ1	6905_at	YCL027W	FUS1	5642_at	YER069W	ARG5,6				9175_at	YNL309W	STB1	5389_at	YFL044C	OTU1	4584_at	YHL024W	RIM4				5312_s_at	YFL043C	YFL043C	5013_at	YGL004C	RPN14
9116_at	YNL232W	CSL4	6906_at	YCL026C-A	FRM2	5645_at	YER072W	VTC1				9321_at	YMR313C	TGL3	5400_at	YFL030W	AGX1	4756_at	YGR236C	SPG1				5358_at	YFR016C	YFR016C	5050_at	YGL057C	YGL057C
9126_at	YNL268W	LYP1	6923_at	YCL054W	SPB1	5647_s_at	YER074W	RPS24A /// RPS24B				9356_at	YMR262W	YMR262W	5523_at	YER175C	TMT1	4761_at	YGR241C	YAP1802				5363_at	YFR021W	ATG18	5054_at	YGL053W	PRM8
9339_at	YMR290C	HAS1	7081_at	YBR261C	YBR261C	5667_at	YER055C	HIS1				9392_at	YMR253C	YMR253C	5531_at	YER182W	YER182W	4767_at	YGR247W	CPD1				5366_s_at	YFR024C-A	LSB3	5067_at	YGL040C	HEM2
9360_at	YMR266W	RSN1	7112_at	YBR247C	ENP1	5668_at	YER056C	FCY2				9401_at	YMR219W	ESC1	5544_at	YER150W	SPI1	4849_at	YGR149W	YGR149W				5525_at	YER177W	BMH1	5084_at	YGL068W	MNP1
9383_at	YMR244W	YMR244W	7164_at	YBR208C	DUR1,2	5720_at	YER019C-A	SBH2				9406_at	YMR224C	MRE11	5581_at	YER141W	COX15	4872_at	YGR127W	YGR127W				5563_at	YER170W	ADK2	5110_at	YGL087C	MMS2
9399_at	YMR217W	GUA1	7169_at	YBR213W	MET8	5728_i_at	YEL017C-A	PMP2				9474_at	YMR162C	DNF3	5588_at	YER103W	SSA4	4891_at	YGR101W	PCP1				5577_at	YER136W	GDI1	5179_at	YGL156W	AMS1
9422_at	YMR195W	ICY1	7234_at	YBR143C	SUP45	5763_at	YEL027W	CUP5				9478_at	YMR166C	YMR166C	5606_at	YER121W	YER121W	4948_at	YGR067C	YGR067C				5655_n_at	YER044C-A	MEI4	5183_at	YGL196W	YGL196W
9580_at	YMR049C	ERB1	7262_at	YBR084W	MIS1	5781_i_at	YEL054C	RPL12A				9490_at	YMR136W	GAT2	5627_at	YER096W	SHC1	4994_at	YGR021W	YGR021W				5702_at	YER003C	PMI40	5219_at	YGL206C	CHC1
			7323_at	YBR055C	PRP6	5813_at	YEL071W	DLD3				9545_at	YMR103C	YMR103C	5633_at	YER062C	HOR2	5007_at	YGL010W	YGL010W				5959_at	YDR490C	PKH1	5304_at	YFR050C	PRE4
			7338_at	YBR025C	YBR025C	5925_at	YDR524c-a	YDR524c-a				9546_at	YMR104C	YPK2	5635_at	YER064C	YER064C	5051_at	YGL056C	SDS23				5993_at	YDR479C	PEX29	5345_at	YFR003C	YPI1
			7357_at	YBL004W	UTP20	6013_at	YDR454C	GUK1				9553_at	YMR068W	AVO2	5652_at	YER079W	YER079W	5060_at	YGL047W	ALG13				6004_at	YDR443C	SSN2	5348_at	YFR006W	YFR006W
			7377_at	YBL028C	YBL028C	6020_r_at	YDR461W	MFA1				9610_at	YMR032W	HOF1	5689_at	YER034W	YER034W	5137_at	YGL153W	PEX14				6073_at	YDR376W	ARH1	5382_at	YFL006W	BLM10
			7383_at	YBL024W	NCL1	6059_at	YDR408C	ADE8				9675_at	YML034W	SRC1	5690_at	YER035W	EDC2	5143_at	YGL146C	YGL146C				6160_at	YDR328C	SKP1	5401_at	YFL029C	CAK1
			7391_at	YBL016W	FUS3	6061_at	YDR410C	STE14				9712_at	YML087C	YML087C	5692_at	YER037W	PHM8	5148_at	YGL141W	HUL5				6161_at	YDR329C	PEX3	5506_s_at	YEL012W	UBC8
			7413_at	YBL039C	URA7	6069_i_at	YDR418W	RPL12B /// RPL12A				9850_at	YLR446W	YLR446W	5697_at	YER042W	MXR1	5200_at	YGL180W	ATG1				6184_at	YDR307W	YDR307W	5583_at	YER143W	DDI1
			7542_at	YPR190C	RPC82	6080_at	YDR382W	RPP2B				9976_at	YLR352W	YLR352W	5715_at	YER015W	FAA2	5217_at	YGL208W	SIP2				6240_at	YDR229W	IVY1	5622_at	YER093C	TSC11
			7565_at	YPR167C	MET16	6117_at	YDR331W	GPI8				9977_at	YLR353W	BUD8	5756_at	YEL034W	HYP2	5220_at	YGL205W	POX1				6262_at	YDR205W	MSC2	5673_at	YER058W	PET117
			7588_at	YPR145W	ASN1	6152_at	YDR321W	ASP1							5766_at	YEL024W	RIP1	5231_at	YGL237C	HAP2				6380_at	YDR100W	TVP15	5712_at	YER012W	PRE1
			7682_at	YPR062W	FCY1	6171_at	YDR297W	SUR2							5927_at	YDL048C	STP4	5299_at	YFR045W	YFR045W				6466_at	YDR005C	MAF1	5774_at	YEL060C	PRB1
			7723_at	YPR016C	TIF6	6174_at	YDR300C	PRO1							5935_at	YDR511W	ACN9	5357_at	YFR015C	GSY1				6488_at	YDL019C	OSH2	5783_at	YEL052W	AFG1
			7762_at	YPR010C	RPA135	6201_at	YDR281C	PHM6							5939_at	YDR515W	SLF1	5381_at	YFL007W	BLM10				6523_at	YDL029W	ARP2	5785_at	YEL050C	RML2
			7800_at	YPL043W	NOP4	6210_at	YDR245W	MNN10							5953_at	YDR529C	QCR7	5426_at	YFL054C	YFL054C				6572_at	YDL072C	YET3	5816_at	YEL066W	HPA3
			7910_at	YPL160W	CDC60	6245_at	YDR234W	LYS4							5971_at	YDR502C	SAM2	5538_at	YEL020W-A	TIM9				6587_at	YDL099W	BUG1	5936_at	YDR512C	EMI1
			7987_at	YPL217C	BMS1	6267_at	YDR210W	YDR210W							5988_at	YDR474C	JIP4	5539_at	YER039C-A	YER039C-A				6589_at	YDL097C	RPN6	5937_at	YDR513W	GRX2
			8029_at	YPL266W	DIM1	6304_at	YDR158W	HOM2							6082_at	YDR384C	ATO3	5582_at	YER142C	MAG1				6596_at	YDL132W	CDC53	5940_at	YDR516C	EMI2
			8185_at	YOR341W	RPA190	6368_at	YDR089W	YDR089W							6123_at	YDR337W	MRPS28	5626_at	YER095W	RAD51				6604_at	YDL126C	CDC48	5973_at	YDR504C	SPG3
			8225_at	YOR335C	ALA1	6431_at	YDR062W	LCB2							6128_f_at	YDR342C	HXT7 /// HXT6	5636_at	YER065C	ICL1				6633_at	YDL142C	CRD1	5974_at	YDR505C	PSP1
			8244_i_at	YOR309C	NOP58	6433_at	YDR064W	RPS13							6129_f_at	YDR343C	HXT7 /// HXT6	5637_at	YER066W	YER066W				6638_at	YDL137W	ARF2	5975_at	YDR506C	YDR506C
			8309_at	YOR243C	PUS7	6438_at	YDR023W	SES1							6133_at	YDR347W	MRP1	5640_at	YER067W	YER067W				6659_at	YDL161W	ENT1	6000_at	YDR486C	VPS60
			8319_at	YOR252W	TMA16	6440_at	YDR026C	YDR026C							6144_at	YDR313C	PIB1	5665_at	YER053C	PIC2				6666_at	YDL197C	ASF2	6072_at	YDR375C	BCS1
			8336_at	YOR224C	RPB8	6473_i_at	YDR012W	YDR012W							6183_at	YDR306C	YDR306C	5666_at	YER054C	GIP2				6670_at	YDL193W	NUS1	6074_at	YDR377W	ATP17
			8359_at	YOR202W	HIS3	6480_at	YDR019C	GCV1							6202_at	YDR282C	YDR282C	5679_at	YER024W	YAT2				6826_at	YCR036W	RBK1	6099_at	YDR358W	GGA1
			8360_at	YOR203W	YOR203W	6558_i_at	YDL083C	RPS16B /// RPS16A							6221_at	YDR256C	CTA1	5703_at	YER004W	YER004W				6865_at	YCR030C	SYP1	6110_at	YDR368W	YPR1
			8364_at	YOR207C	RET1	6560_at	YDL082W	RPL13A							6223_at	YDR258C	HSP78	5725_at	YEL020C	YEL020C				6927_at	YCL049C	YCL049C	6147_at	YDR316W	OMS1
			8421_at	YOR129C	YOR129C	6561_at	YDL081C	RPP1A							6234_at	YDR223W	CRF1	5735_at	YEL011W	GLC3				7133_at	YBR223C	TDP1	6153_at	YDR322W	MRPL35
			8422_at	YOR130C	ORT1	6568_f_at	YDL075W	RPL31A							6254_at	YDR243C	PRP28	5749_at	YEL041W	YEF1				7135_at	YBR225W	YBR225W	6168_at	YDR294C	DPL1
			8453_at	YOR116C	RPO31	6597_at	YDL131W	LYS21							6271_at	YDR214W	AHA1	5921_at	YDR525W-A	SNA2				7239_at	YBR103W	SIF2	6172_at	YDR298C	ATP5
			8562_at	YOR001W	RRP6	6672_s_at	YDL191W	RPL35B /// RPL35A							6273_at	YDR216W	ADR1	5963_at	YDR494W	RSM28				7268_at	YBR090C-A	NHP6B	6196_at	YDR276C	PMP3
			8565_at	YOR004W	UTP23	6680_s_at	YDL184C	RPL41B /// RPL41A							6279_at	YDR178W	SDH4	6042_at	YDR435C	PPM1				7278_at	YBR097W	VPS15	6206_at	YDR286C	YDR286C
			8618_at	YOL080C	REX4	6831_at	YCR043C	YCR043C							6333_at	YDR142C	PEX7	6043_at	YDR436W	PPZ2				7320_at	YBR052C	RFS1	6207_at	YDR287W	YDR287W
			8621_at	YOL077C	BRX1	6866_at	YCR031C	RPS14A							6346_at	YDR111C	YDR111C	6057_at	YDR406W	PDR15				7439_at	YBL058W	SHP1	6213_at	YDR248C	YDR248C
			8694_at	YOL140W	ARG8	6909_at	YCL018W	LEU2							6394_at	YDR070C	YDR070C	6077_at	YDR380W	ARO10				7449_at	YBL091C-A	SCS22	6217_at	YDR252W	BTT1
			8695_at	YOL139C	CDC33	7064_at	YBR291C	CTP1							6401_at	YDR077W	SED1	6154_at	YDR322C-A	TIM11				7480_at	YBL106C	SRO77	6235_at	YDR224C	HTB1
			8851_at	YNR003C	RPC34	7147_at	YBR191W	RPL21A							6403_at	YDR079W	PET100	6162_at	YDR330W	UBX5				7591_at	YPR148C	YPR148C	6236_i_at	YDR225W	HTA2 /// HTA1
			8920_i_at	YNL067W	RPL9B	7190_i_at	YBR189W	RPS9B							6428_at	YDR059C	UBC5	6167_at	YDR293C	SSD1				7747_at	YPL006W	NCR1	6242_at	YDR231C	COX20
			8922_at	YNL066W	SUN4	7236_at	YBR145W	ADH5							6444_at	YDR030C	RAD28	6170_at	YDR296W	MHR1				7748_at	YPL005W	AEP3	6298_at	YDR196C	YDR196C
			8927_at	YNL061W	NOP2	7240_at	YBR104W	YMC2							6462_at	YDR001C	NTH1	6192_at	YDR272W	GLO2				7783_at	YPL015C	HST2	6300_g_at	YDR154C	CPR1
			8957_at	YNL075W	IMP4	7242_at	YBR106W	PHO88							6483_at	YDL024C	DIA3	6209_at	YDR244W	PEX5				7784_at	YPL014W	YPL014W	6301_at	YDR155C	CPR1
			8990_at	YNL132W	KRE33	7316_s_at	YBR048W	RPS11B /// RPS11A							6555_at	YDL086W	YDL086W	6211_at	YDR246W	TRS23				7839_at	YPL096W	PNG1	6339_at	YDR148C	KGD2
			9038_at	YNL175C	NOP13	7344_i_at	YBR031W	RPL4B /// RPL4A							6556_at	YDL085W	NDE2	6227_at	YDR262W	YDR262W				7909_at	YPL161C	BEM4	6341_at	YDR150W	NUM1
			9139_at	YNL255C	GIS2	7378_s_at	YBL027W	RPL19B /// RPL19A							6576_at	YDL110C	TMA17	6278_at	YDR177W	UBC1				7918_at	YPL152W	RRD2	6379_at	YDR099W	BMH2
			9141_at	YNL298W	CLA4	7421_at	YBL076C	ILS1							6579_at	YDL107W	MSS2	6317_at	YDR171W	HSP42				7924_at	YPL190C	NAB3	6398_at	YDR074W	TPS2
			9354_at	YMR260C	TIF11	7425_s_at	YBL072C	RPS8A /// RPS8B							6607_at	YDL124W	YDL124W	6321_at	YDR175C	RSM24				7931_at	YPL183W-A	YPL183W-A	6432_at	YDR063W	YDR063W
			9412_at	YMR229C	RRP5	7448_at	YBL092W	RPL32							6646_at	YDL174C	DLD1	6357_at	YDR122W	KIN1				7945_at	YPL170W	DAP1	6445_at	YDR031W	MIC14
			9646_at	YML018C	YML018C	7539_at	YPR187W	RPO26							6684_at	YDL181W	INH1	6396_at	YDR072C	IPT1				7964_at	YPL196W	OXR1	6446_at	YDR032C	PST2
			9666_at	YML046W	PRP39	7555_s_at	YPL075W	GCR1							6729_at	YDL223C	HBT1	6409_at	YDR085C	AFR1				8025_at	YPL270W	MDL2	6485_at	YDL022W	GPD1
			9688_at	YML022W	APT1	7632_i_at	YPR102C	YPR102C							6821_at	YCR082W	AHC2	6449_at	YDR034W-B	YDR034W-B				8149_at	YOL038c-a	YOL038c-a	6486_at	YDL021W	GPM2
			9699_at	YML056C	IMD4	7645_at	YPR113W	PIS1							6822_at	YCR083W	TRX3	6464_at	YDR003W	RCR2				8196_at	YOR352W	YOR352W	6503_at	YDL004W	ATP16
			9752_at	YML093W	UTP14	7680_at	YPR060C	ARO7							6887_at	YCR010C	ADY2	6470_at	YDR009W	GAL3				8219_at	YOR329C	SCD5	6505_at	YDL046W	NPC2
			9771_at	YML116W	ATR1	7707_i_at	YPR043W	RPL43A							7068_at	YBR295W	PCA1	6479_at	YDR018C	YDR018C				8286_at	YOR265W	RBL2	6507_at	YDL045C	FAD1
			9882_at	YLR435W	TSR2	7811_at	YPL079W	RPL21B							7071_s_at	YBR298C	MAL31	6487_at	YDL020C	RPN4				8313_at	YOR247W	SRL1	6531_at	YDL067C	COX9
			9919_at	YLR384C	IKI3	7845_s_at	YPL090C	RPS6B /// RPS6A							7072_s_at	YBR299W	MAL32 /// MAL12	6563_at	YDL079C	MRK1				8317_at	YOR250C	CLP1	6549_at	YDL049C	KNH1
			9932_at	YLR397C	AFG2	7882_f_at	YPL143W	RPL33A							7082_at	YBR262C	YBR262C	6608_at	YDL123W	SNA4				8378_at	YOR176W	HEM15	6565_at	YDL078C	MDH3
			9936_at	YLR401C	DUS3	7959_at	YPL199C	YPL199C							7088_at	YBR270C	YBR270C	6611_at	YDL120W	YFH1				8402_at	YOR155C	ISN1	6628_at	YDL147W	RPN5
			9943_at	YLR364W	YLR364W	7960_i_at	YPL198W	RPL7B							7121_at	YBR256C	RIB5	6616_at	YDL115C	IWR1				8424_at	YOR132W	VPS17	6631_at	YDL144C	YDL144C
						7984_s_at	YPL220W	RPL1B /// RPL1A							7140_at	YBR230C	OM14	6626_at	YDL149W	ATG9				8428_at	YOR136W	IDH2	6651_at	YDL169C	UGX2
						7995_at	YPL254W	HFI1							7149_at	YBR193C	MED8	6694_at	YDL214C	PRR2				8446_at	YOR109W	INP53	6663_at	YDL200C	MGT1
						8000_i_at	YPL249C-A	RPL36B							7171_at	YBR169C	SSE2	6704_at	YDL204W	RTN2				8467_at	YOR086C	TCB1	6664_at	YDL199C	YDL199C
						8030_at	YPL265W	DIP5							7186_at	YBR185C	MBA1	6715_at	YDL238C	GUD1				8559_at	YOL003C	PFA4	6706_at	YDL202W	MRPL11
						8168_at	YOR369C	RPS12							7203_at	YBR157C	ICS2	6780_at	YCR086W	CSM1				8581_at	YOL026C	MIM1	6881_at	YCR003W	MRPL32
						8181_at	YOR382W	FIT2							7241_at	YBR105C	VID24	6846_at	YCR061W	YCR061W				8598_at	YOL053W	YOL053W	6882_at	YCR004C	YCP4
						8190_at	YOR346W	REV1							7252_at	YBR116C	YBR116C	6900_at	YCL032W	STE50				8647_at	YOL096C	COQ3	6920_at	YCL057W	PRD1
						8269_f_at	YOR293W	RPS10A							7254_at	YBR117C	TKL2	7058_at	YBR285W	YBR285W				8655_at	YOL088C	MPD2	6935_at	YCL042W	YCL042W
						8300_f_at	YOR234C	RPL33B							7256_at	YBR120C	CBP6	7062_at	YBR289W	SNF5				8656_at	YOL087C	YOL087C	6937_at	YCL040W	GLK1
						8338_at	YOR226C	ISU2							7285_at	YBR062C	YBR062C	7076_at	YBR056w-a	YBR056w-a				8660_at	YOL129W	VPS68	7087_at	YBR269C	YBR269C
						8341_at	YOR229W	WTM2							7295_at	YBR072W	HSP26	7078_at	YBR085c-a	YBR085c-a				8667_at	YOL122C	SMF1	7131_at	YBR221C	PDB1
						8350_at	YOR193W	PEX27							7314_at	YBR046C	ZTA1	7098_at	YBR280C	SAF1				8682_at	YOL106W	YOL106W	7132_at	YBR222C	PCS60
						8368_i_at	YOR167C	RPS28A							7322_at	YBR054W	YRO2	7184_at	YBR183W	YPC1				8803_at	YNR045W	PET494	7159_at	YBR204C	YBR204C
						8384_f_at	YOR182C	RPS30B							7339_at	YBR026C	ETR1	7223_at	YBR132C	AGP2				8857_at	YNR009W	NRM1	7172_at	YBR170C	NPL4
						8420_at	YOR128C	ADE2							7375_at	YBL030C	PET9	7255_at	YBR119W	MUD1				8864_at	YNR016C	ACC1	7179_at	YBR177C	EHT1
						8425_s_at	YOR133W	EFT2 /// EFT1							7404_at	YBL048W	YBL048W	7275_at	YBR094W	YBR094W				8869_at	YNL026W	SAM50	7195_at	YBR149W	ARA1
						8478_at	YOR096W	RPS7A							7407_at	YBL045C	COR1	7318_at	YBR050C	REG2				8897_at	YNL045W	YNL045W	7197_at	YBR151W	APD1
						8491_at	YOR063W	RPL3							7414_at	YBL038W	MRPL16	7347_at	YBR033W	YBR033W				8904_at	YNL037C	IDH1	7217_at	YBR126C	TPS1
						8529_at	YOR012W	YOR012W							7419_at	YBL033C	RIB1	7361_at	YBR001C	NTH2				8954_at	YNL078W	NIS1	7228_at	YBR137W	YBR137W
						8531_at	YOR013W	YOR013W							7422_at	YBL075C	SSA3	7455_at	YBL086C	YBL086C				8975_at	YNL102W	POL1	7230_at	YBR139W	YBR139W
						8595_at	YOL056W	GPM3							7432_at	YBL064C	PRX1	7543_at	YPR191W	QCR2				8984_at	YNL138W	SRV2	7258_at	YBR122C	MRPL36
						8633_at	YOL064C	MET22							7464_at	YBL078C	ATG8	7545_at	YPR193C	HPA2				9103_at	YNL246W	VPS75	7294_at	YBR071W	YBR071W
						8646_at	YOL097C	WRS1							7485_at	YBL101C	ECM21	7594_at	YPR151C	SUE1				9132_at	YNL262W	POL2	7307_at	YBR039W	ATP3
						8657_at	YOL086C	ADH1							7592_at	YPR149W	NCE102	7598_at	YPR155C	NCA2				9137_at	YNL257C	SIP3	7321_at	YBR053C	YBR053C
						8662_at	YOL127W	RPL25							7604_at	YPR160W	GPH1	7622_at	YPR134W	MSS18				9142_at	YNL297C	MON2	7327_at	YBR059C	AKL1
						8673_at	YOL115W	PAP2							7610_at	YPR124W	CTR1	7687_at	YPR067W	ISA2				9163_at	YNL321W	YNL321W	7337_at	YBR024W	SCO2
						8723_at	YOL158C	ENB1							7630_at	YPR100W	MRPL51	7731_at	YPR024W	YME1				9172_at	YNL312W	RFA2	7358_s_at	YBL003C	HTA2 /// HTA1
						8726_at	YOL154W	ZPS1							7674_at	YPR098C	YPR098C	7733_at	YPR026W	ATH1				9177_at	YNL307C	MCK1	7360_at	YBL001C	ECM15
						8802_at	YNR044W	AGA1							7681_at	YPR061C	JID1	7738_at	YPR030W	CSR2				9178_at	YNL306W	MRPS18	7363_at	YBR003W	COQ1
						8808_at	YNR050C	LYS9							7727_at	YPR020W	ATP20	7757_at	YPR005C	HAL1				9179_at	YNL305C	YNL305C	7365_at	YBR005W	RCR1
						8817_at	YNR058W	BIO3							7753_at	YPR001W	CIT3	7763_at	YPR011C	YPR011C				9294_at	YMR122w-a	YMR122w-a	7368_i_at	YBR010W	HHT1
						8918_at	YNL069C	RPL16B							7754_at	YPR002W	PDH1	7781_at	YPL017C	YPL017C				9319_at	YMR311C	GLC8	7385_at	YBL022C	PIM1
						8936_at	YNL096C	RPS7B							7758_at	YPR006C	ICL2	7789_at	YPL054W	LEE1				9322_at	YMR314W	PRE5	7392_at	YBL015W	ACH1
						9006_s_at	YNL162W	RPL42B /// RPL42A							7760_at	YPR008W	HAA1	7832_at	YPL057C	SUR1				9341_at	YMR291W	YMR291W	7405_at	YBL047C	EDE1
						9015_at	YNL153C	GIM3							7769_at	YPL029W	SUV3	7838_at	YPL097W	MSY1				9355_at	YMR261C	TPS3	7411_at	YBL041W	PRE7
						9023_at	YNL145W	MFA2							7772_at	YPL026C	SKS1	7861_at	YPL119C	DBP1				9384_at	YMR244C-A	YMR244C-A	7429_at	YBL067C	UBP13
						9026_at	YNL142W	MEP2							7774_at	YPL024W	RMI1	7867_at	YPL113C	YPL113C				9426_at	YMR199W	CLN1	7437_at	YBL059W	YBL059W
						9083_at	YNL220W	ADE12							7807_at	YPL036W	PMA2	7890_at	YPL135W	ISU1				9472_at	YMR160W	YMR160W	7451_at	YBL090W	MRP21
						9094_s_at	YNL209W	SSB1 /// SSB2							7828_at	YPL061W	ALD6	7893_at	YPL132W	COX11				9477_at	YMR165C	PAH1	7487_at	YBL099W	ATP1
						9183_s_at	YNL301C	RPL18B /// RPL18A							7843_at	YPL092W	SSU1	7906_at	YPL164C	MLH3				9493_at	YMR139W	RIM11	7582_at	YPR184W	GDB1
						9282_at	YMR317W	YMR317W							7863_at	YPL117C	IDI1	7914_at	YPL156C	PRM4				9531_at	YMR089C	YTA12	7583_at	YPR185W	ATG13
						9284_at	YMR319C	FET4							7873_at	YPL107W	YPL107W	7923_at	YPL147W	PXA1				9534_at	YMR092C	AIP1	7623_at	YPR135W	CTF4
						9286_s_at	YMR321C	SAM4							7922_at	YPL148C	PPT2	7943_at	YPL172C	COX10				9544_at	YMR102C	YMR102C	7634_at	YPR103W	PRE2
						9306_at	YMR300C	ADE4							7926_at	YPL188W	POS5	7957_at	YPL201C	YIG1				9562_at	YMR076C	PDS5	7639_at	YPR108W	RPN7
						9363_at	YMR269W	YMR269W							7928_at	YPL186C	UIP4	8179_at	YOR380W	RDR1				9615_at	YMR037C	MSN2	7647_at	YPR115W	YPR115W
						9380_at	YMR241W	YHM2							7944_at	YPL171C	OYE3	8191_at	YOR347C	PYK2				9625_at	YMR003W	YMR003W	7657_at	YPR081C	GRS2
						9420_i_at	YMR194W	RPL36A							7967_at	YPL193W	RSA1	8192_at	YOR348C	PUT4				9626_at	YMR004W	MVP1	7659_at	YPR083W	MDM36
						9432_at	YMR205C	PFK2							7975_at	YPL229W	YPL229W	8202_at	YOR358W	HAP5				9628_at	YMR006C	PLB2	7686_at	YPR066W	UBA3
						9460_at	YMR189W	GCV2							7979_at	YPL225W	YPL225W	8294_at	YOR273C	TPO4				9651_at	YML013W	SEL1	7714_at	YPR049C	ATG11
						9496_at	YMR142C	RPL13B							7981_at	YPL223C	GRE1	8339_at	YOR227W	YOR227W				9661_at	YML008C	ERG6	7735_at	YPR028W	YOP1
						9497_i_at	YMR143W	RPS16A							7982_at	YPL222W	YPL222W	8380_at	YOR178C	GAC1				9683_at	YML027W	YOX1	7749_at	YPL004C	LSP1
						9512_at	YMR116C	ASC1							8020_s_at	YPL276W	FDH1	8399_at	YOR152C	YOR152C				9707_at	YML049C	RSE1	7770_at	YPL028W	ERG10
						9519_at	YMR120C	ADE17							8035_at	YPL260W	YPL260W	8405_at	YOR158W	PET123				9713_at	YML086C	ALO1	7785_at	YPL013C	MRPS16
						9588_at	YMR058W	FET3							8142_s_at	YOR388C	FDH1 /// FDH2	8408_at	YOR161C	PNS1				9753_at	YML092C	PRE8	7812_at	YPL078C	ATP4
						9684_s_at	YML026C	RPS18A /// RPS18B							8143_at	YOR389W	YOR389W	8409_at	YOR162C	YRR1				9899_at	YLR408C	YLR408C	7830_at	YPL059W	GRX5
						9686_s_at	YML024W	RPS17B /// RPS17A							8173_at	YOR374W	ALD4	8437_at	YOR100C	CRC1				9913_at	YLR422W	YLR422W	7848_at	YPL087W	YDC1
						9726_at	YML073C	RPL6A							8200_at	YOR356W	YOR356W	8482_at	YOR054C	VHS3				9963_at	YLR382C	NAM2	7862_at	YPL118W	MRP51
						9736_at	YML106W	URA5							8207_at	YOR317W	FAA1	8493_at	YOR065W	CYT1				9972_at	YLR348C	DIC1	7871_at	YPL109C	YPL109C
						9852_at	YLR448W	RPL6B							8218_at	YOR328W	PDR10	8554_at	YOL008W	COQ10				9986_at	YLR317W	YLR317W	7876_at	YPL104W	MSD1
						9879_f_at	YLR432W	IMD3							8285_at	YOR264W	DSE3	8574_at	YOL033W	MSE1				9999_at	YLR330W	CHS5	7891_at	YPL134C	ODC1
						9889_i_at	YLR441C	RPS1A							8311_at	YOR245C	DGA1	8599_at	YOL053C-A	DDR2							7898_at	YPL127C	HHO1
						9895_i_at	YLR406C	RPL31B							8375_at	YOR173W	DCS2	8637_at	YOL060C	MAM3							7916_at	YPL154C	PEP4
						9904_at	YLR413W	YLR413W							8387_at	YOR185C	GSP2	8671_at	YOL117W	RRI2							7921_at	YPL149W	ATG5
						9923_f_at	YLR388W	RPS29A							8412_at	YOR120W	GCY1	8675_at	YOL113W	SKM1							7942_at	YPL173W	MRPL40
						9946_at	YLR367W	RPS22B							8480_at	YOR052C	YOR052C	8687_at	YOL147C	PEX11							7955_at	YPL203W	TPK2
						9968_s_at	YLR344W	RPL26B /// RPL26A							8487_at	YOR059C	YOR059C	8727_at	YOL153C	YOL153C							8033_at	YPL262W	FUM1
						9983_at	YLR359W	ADE13							8490_at	YOR062C	YOR062C	8788_at	YNR034w-a	YNR034w-a							8265_at	YOR289W	YOR289W
															8492_at	YOR064C	YNG1	8836_at	YNR033W	ABZ1							8282_at	YOR261C	RPN8
															8504_at	YOR031W	CRS5	8844_at	YNR041C	COQ2							8326_at	YOR215C	YOR215C
															8513_at	YOR040W	GLO4	8855_at	YNR007C	ATG3							8342_at	YOR230W	WTM1
															8545_at	YOR027W	STI1	8916_at	YNL071W	LAT1							8343_at	YOR187W	TUF1
															8564_at	YOR003W	YSP3	8929_at	YNL058C	YNL058C							8389_at	YOR142W	LSC1
															8568_at	YOR007C	SGT2	8940_at	YNL092W	YNL092W							8397_at	YOR150W	MRPL23
															8580_at	YOL027C	MDM38	8949_at	YNL083W	SAL1							8418_at	YOR126C	IAH1
															8604_at	YOL048C	YOL048C	8955_at	YNL077W	APJ1							8508_at	YOR035C	SHE4
															8615_at	YOL083W	YOL083W	8961_at	YNL115C	YNL115C							8509_at	YOR036W	PEP12
															8643_at	YOL100W	PKH2	8979_at	YNL098C	RAS2							8515_at	YOR042W	CUE5
															8659_at	YOL084W	PHM7	8988_at	YNL134C	YNL134C							8575_at	YOL032W	OPI10
															8663_at	YOL126C	MDH2	9036_at	YNL177C	MRPL22							8614_at	YOL038W	PRE6
															8683_at	YOL151W	GRE2	9040_at	YNL173C	MDG1							8616_at	YOL082W	ATG19
															8780_at	YNR068C	YNR068C	9046_at	YNL167C	SKO1							8626_at	YOL071W	EMI5
															8819_at	YNR060W	FRE4	9048_at	YNL165W	YNL165W							8632_at	YOL065C	INP54
															8840_at	YNR037C	RSM19	9065_at	YNL194C	YNL194C							8724_at	YOL155C	HPF1
															8850_at	YNR002C	ATO2	9111_at	YNL237W	YTP1							8789_s_at	YNL239W	LAP3
															8880_at	YNL015W	PBI2	9169_at	YNL315C	ATP11							8801_at	YNR043W	MVD1
															8881_at	YNL014W	HEF3	9199_at	YNL331C	AAD14							8838_at	YNR035C	ARC35
															8886_at	YNL009W	IDP3	9201_at	YNL329C	PEX6							8839_at	YNR036C	YNR036C
															8935_at	YNL052W	COX5A	9287_s_at	YMR322C	SNO4 /// HSP33 /// HSP32							8849_at	YNR001C	CIT1
															8977_at	YNL100W	YNL100W	9291_at	YML081C-A	ATP18							8905_at	YNL036W	NCE103
															8989_at	YNL133C	FYV6	9329_at	YMR280C	CAT8							8911_s_at	YNL030W	HHF1 /// HHF2
															8997_at	YNL125C	ESBP6	9333_at	YMR284W	YKU70							8932_at	YNL055C	POR1
															9008_at	YNL160W	YGP1	9349_at	YMR255W	GFD1							8991_at	YNL131W	TOM22
															9012_at	YNL156C	NSG2	9424_at	YMR197C	VTI1							8992_at	YNL130C	CPT1
															9050_at	YNL208W	YNL208W	9433_at	YMR206W	YMR206W							9009_at	YNL159C	ASI2
															9057_at	YNL202W	SPS19	9467_at	YMR156C	TPP1							9059_at	YNL200C	YNL200C
															9064_at	YNL195C	YNL195C	9488_at	YMR135C	GID8							9310_at	YMR304W	UBP15
															9120_at	YNL274C	YNL274C	9494_at	YMR140W	SIP5							9323_at	YMR315W	YMR315W
															9196_s_at	YNL335W	YNL335W	9511_at	YMR115W	YMR115W							9327_at	YMR278W	YMR278W
															9198_s_at	YNL333W	SNZ3 /// SNZ2	9515_at	YMR118C	YMR118C							9338_at	YMR289W	YMR289W
															9283_at	YMR318C	ADH6	9567_at	YMR081C	ISF1							9348_at	YMR297W	PRC1
															9308_at	YMR302C	YME2	9582_at	YMR052C-A	YMR052C-A							9407_at	YMR225C	MRPL44
															9309_at	YMR303C	ADH2	9612_at	YMR034C	YMR034C							9437_at	YMR210W	YMR210W
															9324_at	YMR316W	DIA1	9614_at	YMR036C	MIH1							9462_at	YMR152W	YIM1
															9350_at	YMR256C	COX7	9685_at	YML025C	YML6							9547_at	YMR105C	PGM2
															9359_at	YMR265C	YMR265C	9698_at	YML057W	CMP2							9552_at	YMR110C	HFD1
															9423_at	YMR196W	YMR196W	9724_at	YML075C	HMG1							9557_at	YMR072W	ABF2
															9442_s_at	YMR173W	DDR48	9754_at	YML091C	RPM2							9572_at	YMR086W	YMR086W
															9444_at	YMR174C	PAI3	9887_at	YLR439W	MRPL4							9608_at	YMR031C	YMR031C
															9445_at	YMR175W	SIP18	9888_at	YLR440C	SEC39							9613_at	YMR035W	IMP2
															9451_at	YMR181C	YMR181C	9902_at	YLR411W	CTR3							9619_at	YMR041C	YMR041C
															9481_at	YMR169C	ALD3	9996_at	YLR327C	TMA10							9633_at	YMR011W	HXT2
															9500_at	YMR145C	NDE1										9637_at	YMR015C	ERG5
															9503_at	YMR148W	YMR148W										9665_at	YML004C	GLO1
															9532_at	YMR090W	YMR090W										9680_at	YML030W	YML030W
															9549_at	YMR107W	SPG4										9682_at	YML028W	TSA1
															9586_at	YMR056C	AAC1										9708_at	YML048W	GSF2
															9624_at	YMR002W	MIC17										9727_at	YML072C	TCB3
															9631_at	YMR009W	ADI1										9743_at	YML100W	TSL1
															9668_at	YML042W	CAT2										9759_at	YML126C	ERG13
															9702_at	YML054C	CYB2										9765_at	YML120C	NDI1
															9721_at	YML078W	CPR3										9777_at	YML110C	COQ5
															9757_at	YML128C	MSC1										9803_at	YML129C	COX14
															9801_at	YML131W	YML131W										9858_at	YLR454W	YLR454W
															9905_at	YLR414C	YLR414C										9941_at	YLR362W	STE11
															9930_at	YLR395C	COX8										9969_at	YLR345W	YLR345W
															9958_at	YLR377C	FBP1										9970_at	YLR346C	YLR346C
																											9980_at	YLR356W	YLR356W
