# Supplementary material for: New insights into the Saccharomyces cerevisiae fermentation switch: Dynamic transcriptional response to anaerobicity and glucose-excess
Source: BMC Genomics. 2008 Feb 27;9:100. doi: 10.1186/1471-2164-9-100 (PMC2292174; doi:10.1186/1471-2164-9-100)
Supplement: Additional file 2 — Figure with expression patterns of transcription factors Oaf1, Ace2, Swi5 and Gts1 (▲) and average expression patterns of their significant changed targets (□). Targets were all experimentally determined, as described at the proteome database of BIOBASE [60]. Expression values were given in fold change between each time point and time t = 0 (steady state). [file 1471-2164-9-100-S2.xls]

## Sheet: TF plus targets
Additional file 2
Figure with expression patterns of transcription factors Oaf1, Ace2, Swi5 and Gts1 (▲) and average expression patterns of their significant changed targets (□).
Targets were all experimentally determined, as described at the proteome database of BIOBASE (https://www.proteome.com/proteome/YPD/).
Expression values were given in fold change between each time point and time t=0 (steady state).
								Ace2 targets significant changed:
	CTA1	FAA2	POT1	FOX2	CAT2			DSE3	HO	NIS1	SIC1	ASH1
	MDH3	IDP3	SPS19	PEX5	POX1			RME1	DSE2
	PXA2	TES1	ECI1	PEX11	CRC1
	PXA1	YBR159W
	Oaf1 targets not significant changed:							Ace2 targets not significant changed:
	YJL218w	QDR1						AMN1	CTS1	DSE1	DSE4	EGT2
								HSP150	PCL2	PCL9	PRY3	SCW11
								YNL046w	YPL158c
	Swi5 targets significant changed:							Gts1 targets significant changed:
	DSE3	HO	NIS1	SIC1	ASH1			HSP104	HSP26	HSP12	SUC2	TPS1
	PIR3	PIR1	RME1
	Swi5 targets not significant changed:
	AMN1	CDC6	CTS1	EGT2	HSP150
	PCL2	PCL9	PST1	YNL046w	YPL158c
Expression values given in fold change between each time point and time t=0 (steady state) for transcription factors Oaf1, Ace2, Swi5 and Gts1 and their significant changed gene.
	cluster	Gene name	systematic	ratio to steady state
			name	0	5	10	30	60	120
	Oaf1 and significant changed targets:
	1	OAF1	YAL051W	1	0.673244	0.501925	0.383542	0.579885	0.410491
	2	CTA1	YDR256C	1	1.14004	0.686356	0.0318558	0.0199379	0.0181009
	2	FAA2	YER015W	1	0.864724	0.494946	0.0405997	0.0405997	0.0405997
	2	POT1	YIL160C	1	0.805277	0.43599	0.0163155	0.0124039	0.0128157
	2	FOX2	YKR009C	1	1.00536	0.442406	0.0166928	0.0102923	0.00775136
	2	CAT2	YML042W	1	0.943597	0.452866	0.0288498	0.0255283	0.0231558
	2	IDP3	YNL009W	1	0.802326	0.581483	0.0632104	0.0632104	0.0632104
	2	SPS19	YNL202W	1	0.925596	0.587548	0.0485858	0.033036	0.0218871
	3	PEX5	YDR244W	1	0.663909	0.414168	0.386246	0.362203	0.283092
	3	POX1	YGL205W	1	0.711328	0.270357	0.0421722	0.0421722	0.0421722
	3	PXA2	YKL188C	1	0.794804	0.172322	0.127784	0.127784	0.127784
	3	PXA1	YPL147W	1	0.831284	0.195619	0.0926211	0.0933897	0.0926211
	3	ECI1	YLR284C	1	0.745761	0.302283	0.0392935	0.0482609	0.0725543
	3	PEX11	YOL147C	1	0.670416	0.317585	0.0751781	0.128703	0.158136
	3	CRC1	YOR100C	1	0.46014	0.145469	0.0742757	0.091843	0.0742757
	4	IFA38	YBR159W	1	1.07224	0.765405	0.465844	0.872375	1.47588
	6	MDH3	YDL078C	1	1.43087	1.1797	0.172379	0.24376	0.372047
	6	TES1	YJR019C	1	0.558937	0.332015	0.0234477	0.0345628	0.0428991
	Ace2 and significant changed targets:
	1	ACE2	YLR131C	1	0.411038	0.303969	0.371866	0.507138	0.33844
	2	DSE3	YOR264W	1	1.16019	0.990669	0.550544	0.381026	0.403577
	4	HO	YDL227C	1	0.508757	0.806332	0.248569	0.425143	1.72988
	5	NIS1	YNL078W	1	0.573699	0.428709	0.25	0.368979	0.612235
	5	SIC1	YLR079W	1	0.676382	0.430288	0.196214	0.357873	0.385517
	5	ASH1	YKL185W	1	1.09176	0.556881	0.121095	0.282714	0.517307
	6	RME1	YGR044C	1	1.4228	1.06841	0.210086	0.23611	0.622738
	B	DSE2	YHR143W	1	0.966598	1.09882	2.10095	0.857348	1.17246
	Swi5 and significant changed targets:
	1	SWI5	YDR146C	1	0.635042	0.407344	0.527107	0.692706	0.36964
	2	DSE3	YOR264W	1	1.16019	0.990669	0.550544	0.381026	0.403577
	3	PIR3	YKL163W	1	0.724706	0.274118	0.0830588	0.109882	0.0849412
	4	HO	YDL227C	1	0.508757	0.806332	0.248569	0.425143	1.72988
	5	NIS1	YNL078W	1	0.573699	0.428709	0.25	0.368979	0.612235
	5	SIC1	YLR079W	1	0.676382	0.430288	0.196214	0.357873	0.385517
	5	ASH1	YKL185W	1	1.09176	0.556881	0.121095	0.282714	0.517307
	5	PIR1	YKL164C	1	0.819605	0.563678	0.166494	0.385754	0.598419
	6	RME1	YGR044C	1	1.4228	1.06841	0.210086	0.23611	0.622738
	Gts1 and significant changed targets:
	1	GTS1	YGL181W	1	0.53759	0.293898	0.276519	0.528708	0.299691
	2	HSP104	YLL026W	1	1.30256	1.14483	0.133585	0.0672756	0.148867
	2	HSP26	YBR072W	1	1.2478	1.0325	0.19681	0.0549167	0.0362758
	2	HSP12	YFL014W	1	1.23816	0.865222	0.293937	0.0681255	0.0736702
	6	SUC2	YIL162W	1	0.902513	0.578739	0.0403324	0.0725578	0.101946
	6	TPS1	YBR126C	1	0.994847	0.580856	0.0581649	0.0893777	0.238902
